# Supplementary material for: Site-Specific, Insertional Inactivation of incA in Chlamydia trachomatis Using a Group II Intron
Source: PLoS One. 2013 Dec 31;8(12):e83989. doi: 10.1371/journal.pone.0083989 (PMC3877132; doi:10.1371/journal.pone.0083989)
Supplement: Table S1 — Cell and bacterial strains. (XLSX) [file pone.0083989.s008.xlsx]

## Sheet: Table S1 Strains
Table S1. Cell and bacterial strains.
Bacterial Strains	Notes	Reference
ACE051	Chlamydia trachomatis 434/Bu serovar L2 (plaque purified clonal strain)	39
DFCT3	ACE051 incA::GII(bla) plaque purified with ampicillin selection	This Study
DFCT4	ACE051 incA::GII(bla) plaque purified without ampicillin selection	This Study
DH5α	Escherichia coli used for routine cloning
DF548	DH5α pDFTT3	This Study
DF559	DH5α pUC18incA	This Study
DF560	DH5α pUC18incA::GII(bla)DFCT3	This Study
DF561	DH5α pUC18incA::GII(bla)DFCT4	This Study
