# Supplementary material for: Site-Specific, Insertional Inactivation of incA in Chlamydia trachomatis Using a Group II Intron
Source: PLoS One. 2013 Dec 31;8(12):e83989. doi: 10.1371/journal.pone.0083989 (PMC3877132; doi:10.1371/journal.pone.0083989)
Supplement: Table S2 — Primers. (XLSX) [file pone.0083989.s009.xlsx]

## Sheet: Table S2 Primers
Table S2. Primers.
Primer Name	Sequence	Notes
T7 pro	TAATACGACTCACTATAGGG	Sequencing
pUCF	GCGGATAACAATTTCACACAGGAAAC	Sequencing
pUCR	GGTTTTCCCAGTCACGACGTTG	Sequencing
CTL0655 proF	CCCCTCTAGAGGTACCGGATCCTCCAAATTATTCCTTACATG	XbaI site underlined
CTL0655 proR	GACTAAGCTTGGAAATCTTTCCTTACC	HindIII site underlined
blaF	TCGCACGCGTAGGTTAATGTCATGATAATAATGG	MluI site underlined
blaR	GACACGCGTGTGGAACGAAAACTCACG	MluI site underlined
1608|1609s-IBS	AAAAAAGCTTATAATTATCCTTAAAGAACATAGCAGTGCGCCCAGATAGGGTG	targeting primers, retargeting sequences in bold/italics, HindIII site underlined
1608|1609s-EBS1d	CAGATTGTACAAATGTGGTGATAACAGATAAGTCATAGCAGCTAACTTACCTTTCTTTGT	targeting primers, retargeting sequences in bold/italics, BsrGI site underlined
1608|1609s-EBS2	TGAACGCAAGTTTCTAATTTCGGTTTTCTTCCGATAGAGGAAAGTGTCT	targeting primers
EBS universal	CGAAATTAGAAACTTGCGTTCAGTAAAC	targeting primers
incAseqF	TGATAGGCCTGGATCTGGTTTCAGAGAACTTTAAATG	StuI site underlined
incAseqR	CAAAAGGCCTGTAGAGTTCCGTTACTATTGG	StuI site underlined
incGF	GACTCTAGAGATCTGTTGTGACAAAG	Reaction 1, Figure 1A
incGR	GTACCCGGGTGAAGGAGCGTGATCG	Reaction 1, Figure 1A
cryp1	GTAATTCGTTGCAGTCAGCAATC	Reaction 2, Figure 1B
cryp2	GAGACAGCGGTCAAATAGAG	Reaction 2, Figure 1B
incAF	ACCTTCCTACTCAGCCAATC	Reactions 3 and 5, Figure 1A
incAR	AATCGGCGAACTTCTTCTGC	Reactions 3 and 4, Figure 1A, southern probe
GIIFtest	AGCGATGCCGAGAATCTG	Reactions 4 and 6, Figure 1D
GIIRtest	TCTCGGAGTATACGGCTCTG	Reactions 5 and 6, Figure 1D
RSGFP	AGGCGACAAGGTGCTGATGC	Reaction 7, Figure 1D
404SR	AAACGCCGTAGCGCCGATGGTAGTG	Reaction 7, Figure 1D
incAF2	GCTGAGCGTTCTACAGAAAG	Southern probe primer, used with incAR
blaF2	GGCGAACTACTTACTCTAGC	Southern probe primer
blaR2	ACCTATCTCAGCGATCTGTC	Southern probe primer
