# Supplementary material for: Site-Specific, Insertional Inactivation of incA in Chlamydia trachomatis Using a Group II Intron
Source: PLoS One. 2013 Dec 31;8(12):e83989. doi: 10.1371/journal.pone.0083989 (PMC3877132; doi:10.1371/journal.pone.0083989)
Supplement: Table S3 — PCR reaction conditions. (XLSX) [file pone.0083989.s010.xlsx]

## Sheet: Table S3 PCR reactions
Table S3. PCR reaction conditions.
Reaction	Primers	Anneal (°C)	Extension (minutes)	Product size (bp)
CLT0655 promoter cloning	CTL0655 proF/CTL0655 proR	55	0.5	283
Cloning of bla gene	blaF/blaR	55	0.5*	1179
incA targeting (pDFTT3)	1608|1609s-IBS, 1608/1909-EBS1d, 1608/1609s-EBS2, EBS universal	As directed (Sigma, TargeTronTM user manual)
incA locus cloning	incAseqF/incAseqR	52	1*	968/3067$
Reaction 1	incGF/incGR	50	2.5#	518
Reaction 2	cryp1/cryp2	50	2.5#	373
Reaction 3	incAF/incAR	50	2.5#	561/2642$
Reaction 4	GIIFtest/incAR	50	2.5#	2233
Reaction 5	incAF/GIIRtest	50	2.5#	2067
Reaction 6	GIIFtest/GIIRtest	50	2.5#	1658
Reaction 7	RSGFP/404SR	50	2.5#	1076
bla probe	blaF2/blaR2	52	0.5*	258
incA probe	incAF2/incAR	52	0.5*	279
*Phusion polymerase used for these PCR reaction (0.15 to 0.3 min per kbp)
#Reactions were run with longer extension times to permit all reactions to be performed in the same block
$The first size is for the wild type gene. The second size designates the incA::GII(bla) mutant locus
